# Supplementary material for: Identification and Functional Characterization of Acyl-ACP Thioesterases B (GhFatBs) Responsible for Palmitic Acid Accumulation in Cotton Seeds
Source: Int J Mol Sci. 2022 Oct 24;23(21):12805. doi: 10.3390/ijms232112805 (PMC9659231; doi:10.3390/ijms232112805)
Supplement: Supplementary file 1 [file ijms-23-12805-s001.zip]

Archive with 4 entries (4 files):
- Supplementary Figures S1 and S2.pdf
- Table S1.xlsx
- Table S2.xlsx
- Table S3.xlsx
