# Supplementary material for: Identification and Functional Characterization of Acyl-ACP Thioesterases B (GhFatBs) Responsible for Palmitic Acid Accumulation in Cotton Seeds
Source: Int J Mol Sci. 2022 Oct 24;23(21):12805. doi: 10.3390/ijms232112805 (PMC9659231; doi:10.3390/ijms232112805)
Supplement: Supplementary file 1 [file ijms-23-12805-s001.zip › Table S1.xlsx]

## Sheet: sheet1
Table S1 Basic information of three cotton species (G. barbadense,G. arboreum and G. raimondii)
Gene name	Chromosome location	Protein length (aa)	Relative molecular weight (kD)	Theoretical pI	Subgroup	Accession number
GaFatB1	Chr03 : 125528296-125530053 : -	392	44.71	9.27	E	Ga03G2006.1
GaFatB2	Chr05 : 11904769-11908945 : -	398	45.67	8.62	G	Ga05G1346.1
GaFatB3	Chr06 : 10142866-10145580 : -	418	46.17	8.2	A	Ga06G0623.1
GaFatB4	Chr07 : 350688-352674 : -	420	46.44	7.68	B	Ga07G0033.1
GaFatB5	Chr08 : 128278570-128281246 : -	413	45.66	6.42	C	Ga08G2828.1
GaFatB6	Chr12 : 21446906-21448656 : +	397	45.13	8.11	F	Ga12G1463.1
GaFatB7	Chr13 : 119592092-119594470 : +	413	45.97	8.23	D	Ga13G2441.1
GrFatB1	Chr01 : 287408-291013 : -	420	46.41	7.06	B	Gorai.001G003300.1
GrFatB2	Chr04 : 61165146-61169456 : -	413	45.71	5.76	C	Gorai.004G279300.1
GrFatB3	Chr05 : 56404378-56406174 : -	392	44.59	9.26	E	Gorai.005G194200.1
GrFatB4	Chr08 : 42170197-42171942 : -	392	44.69	8.64	F	Gorai.008G157700.1
GrFatB5	Chr09 : 9936896-9938786 : -	392	45.23	8.69	G	Gorai.009G132400.1
GrFatB6	Chr10 : 8900137-8904555 : -	418	46.18	8.5	A	Gorai.010G068500.1
GrFatB7	Chr13 : 54969708-54973770 : +	412	45.72	7.66	D	Gorai.013G231200.1
GbA-FatB1	A03 : 95583277-95585034 : -	392	44.71	9.27	E	Gbar_A03G016670.1
GbA-FatB2	A05 : 11483525-11485407 : -	392	45.16	9	G	Gbar_A05G012490.1
GbA-FatB3	A06 : 11491831-11496193 : -	418	46.17	7.65	A	Gbar_A06G006120.1
GbA-FatB4	A07 : 291375-294963 : -	420	46.47	7.68	B	Gbar_A07G000320.1
GbA-FatB5	A08 : 118687332-118691867 : -	413	45.64	6.68	C	Gbar_A08G026220.1
GbA-FatB6	A12 : 82338194-82339978 : -	397	45.1	8.11	F	Gbar_A12G015380.1
GbA-FatB7	A13 : 105074862-105078680 : +	413	45.94	7.66	D	Gbar_A13G021420.1
GbD-FatB1	D02 : 59684870-59686627 : -	392	44.56	9.26	E	Gbar_D02G018520.1
GbD-FatB2	D05 : 10852372-10853989 : -	332	38.24	8.54	G	Gbar_D05G012940.1
GbD-FatB3	D06 : 9057408-9060080 : -	381	41.68	7.64	A	Gbar_D06G006390.1
GbD-FatB4	D07 : 319858-323401 : -	420	46.47	7.06	B	Gbar_D07G000330.1
GbD-FatB5	D08 : 64906329-64911002 : -	413	45.63	5.67	C	Gbar_D08G026880.1
GbD-FatB6	D12 : 43814709-43816419 : -	392	44.75	8.65	F	Gbar_D12G015430.1
GbD-FatB7	D13 : 56136784-56140616 : +	413	45.88	7.02	D	Gbar_D13G021780.1
