# Supplementary material for: Identification and Functional Characterization of Acyl-ACP Thioesterases B (GhFatBs) Responsible for Palmitic Acid Accumulation in Cotton Seeds
Source: Int J Mol Sci. 2022 Oct 24;23(21):12805. doi: 10.3390/ijms232112805 (PMC9659231; doi:10.3390/ijms232112805)
Supplement: Supplementary file 1 [file ijms-23-12805-s001.zip › Table S2.xlsx]

## Sheet: Sheet1
Table S2: Specific primers used for quantitative RT-PCR
Gene ID	Name	Forward Sequence (5'→3')	Reverse Sequence (5'→3')	Purpose
Gh_A03G1318	GhA-FatB1	CATCGAAAGGGGAGTTGGCT	TTCCAGTACCTCGCCCCATA	qPCR analysis
Gh_A05G1069	GhA-FatB2	AGGTGGACTGGTTTTCCAGC	CAACCTCACCCCAACAAGGA	qPCR analysis
Gh_A06G0514	GhA-FatB3	CTTGATTGGAAGCCAAGGCG	CTTGCACATCCCAGGGGTAG	qPCR analysis
Gh_A07G0026	GhA-FatB4	TCTTCCCCTGACTCCTCTGA	AAATGTCCGAGGATGAGGGG	qPCR analysis
Gh_A08G2137	GhA-FatB5	AGTGCATCGGGGAAGAATGG	TCAGCTGTGCTGTCATCGAG	qPCR analysis
Gh_A12G1306	GhA-FatB6	AACGGGCACATAAGCGAAGA	GTAAGAGCGGACGACTACCG	qPCR analysis
Gh_A13G1750	GhA-FatB7	TGCGAAGGGATTGGCTTGTA	CTCGGACCTCTTCTGGCATT	qPCR analysis
Gh_D02G1759	GhD-FatB1	CATCGAAAGGGGAGTTGGCT	TTCCAGTACCTCGCCCCATA	qPCR analysis
Gh_D05G1218	GhD-FatB2	TGGCATGCATATCGAGGTGG	TGGGCTCAACATCCTCCCTA	qPCR analysis
Gh_D06G0571	GhD-FatB3	CGAAGGGATTGGCTTGTCAG	GGTTATCCTCAGCCACCACT	qPCR analysis
Gh_D07G0034	GhD-FatB4	TCTTGCCGCTATCACAACCA	ACATCTCAGGGGTAGCACCA	qPCR analysis
Gh_D08G2504	GhD-FatB5	CTTGGAGAGGGTTTTGGTGC	CATGCCATTCTTCCCCGATG	qPCR analysis
Gh_D12G1429	GhD-FatB6	AAATCGACACGTGGGTTGGA	TTGTCGGGAACAGCTTCGTT	qPCR analysis
Gh_D13G2098	GhD-FatB7	CTCTGGCGGAAGTTTTCAAG	TTCCAATCAAGCATCATCCA	qPCR analysis
DQ174251	GhEF-1α	TCCGTCTCCCACTTCAGGAT	GGATGCAACAAAACCACGCT	qPCR analysis
AF024716.1	GhHistone3	AAGCCTCATCGATACCGTCC	GGCTCTGGAAACGCAAATCA	qPCR analysis
