# Supplementary material for: Identification and Functional Characterization of Acyl-ACP Thioesterases B (GhFatBs) Responsible for Palmitic Acid Accumulation in Cotton Seeds
Source: Int J Mol Sci. 2022 Oct 24;23(21):12805. doi: 10.3390/ijms232112805 (PMC9659231; doi:10.3390/ijms232112805)
Supplement: Supplementary file 1 [file ijms-23-12805-s001.zip › Table S3.xlsx]

## Sheet: Sheet1
Table S3: Primers used for combinant vector construction
Primer Name	Sequence (5'→3')	Purpose
p1303-GhA-FatB3-F	SacI CGAGCTCATGGTTGCCACTGCTGCTA	Gene amplification
p1303-GhA-FatB3-R	XbaI GCTCTAGACTATGCACTTTGTGCGGGAA	Gene amplification
p1303-GhD-FatB4-F	SacI CGAGCTCATGGTTGCCACTGCTGCTA	Gene amplification
p1303-GhD-FatB4-R	XbaI GCTCTAGACTATGCACTTTCTGCTGGAATT	Gene amplification
p1303-UcFatB-F	SacI CGAGCTCATGGCCACCACCTCTTTA	Gene amplification
p1303-UcFatB-R	BamHI CGGGATCCCACCCTCGGTTCTGCGGGTAT	Gene amplification
p1303-AtFatB-F	KpnI GGGGTACCATGGTGGCCACCTCTGCTAC	Gene amplification
p1303-AtFatB-R	HindIII CCCAAGCTTCGGTGCAGTTCCCCAAGTTG	Gene amplification
GhA-FatB3-DF	ATGCTTCTTGCTGCTATCA	Detection
GhA-FatB3-DR	CTCGGACCTCTTCTGGAA	Detection
GhD-FatB4-DF	GCCGCTATCACAACCATT	Detection
GhD-FatB4-DR	CATTCACCAAGTCTCCTACA	Detection
UcFatB-DF	TGTAATGTTGGCTCGTGAT	Detection
UcFatB-DR	ACCTCCTTGTCCTTGTATTC	Detection
AtFatB-DF	TGCTTCTTGCTGCTATAACT	Detection
AtFatB-DR	TTCTGCCTCTCCATTATTCC	Detection
Note: Enzyme digestion sites and protective bases are set in italics and bold, respectively.
